# Supplementary material for: Structural insights into E1 recognition and the ubiquitin-conjugating activity of the E2 enzyme Cdc34
Source: Nat Commun. 2019 Jul 24;10:3296. doi: 10.1038/s41467-019-11061-8 (PMC6656757; doi:10.1038/s41467-019-11061-8)
Supplement: Supplementary file 4 — Source Data [file 41467_2019_11061_MOESM4_ESM.xlsx]

## Sheet: Figure 1
Source Data for Figure 1
Source Data for panel 1c
lane #	5	6	7	8	9	10	11	12	13	14
E2	FL	FL	Δdist	Δdist	core	core	XX	XX	XX	XX
ATP	-	+	-	+	-	+
1	8243.73	3782.38	6556.02	3480.91	4214.64	1918.6
2	9864.24	3772.11	6224.9	3258.33	4630	2172.96
3	10384.6	4969.13	7479.73	3912.22	4373.05	2274.96
	samples normalized to density of uncharged fragment, then normalized FL control
1		0.458818		0.530949		0.455222
2		0.382403		0.523434		0.469322
3		0.478511		0.523044		0.520223
1		100		115.721		99.2162
2		100		136.88		122.73
3		100		109.307		108.717
AVG		100		120.636		110.221
STDEV		1.00486e-14		14.429		11.8287

## Sheet: Figure 2
Figure 2 Source Data
Source Data for Figure 2b and c
lane #	3	4	5	6	7	8	9	10	11			3,6,9	4,7,10	5,8,11
E1	WT	K712D	K712A	C1006L	C1006D	M956A	M956D	E1004A	E1004R		E1	WT	D1008R	D1008A
1	8338.31	2966.48	4113.18	9352.43	3139.01	8255.55	4625.72	8352.13	6472.55		1	16416	4602.47	16764.1
2	7101.48	3001.48	3322.23	6781.01	2410.89	5731.96	3827.06	2951.06	5677.31		2	18963.7	12069.5	22404.2
3	5122.53	2069.28	2711.58	5154.99	1966.7	5068.77	1845.23	5276.77	4012.23		3	18480.4	10424.2	20154.9
4	6950.18	1832.82	3607.89	7745.72	1712.53	6607.72	2969.77	6469.48	4904.06
1	100	35.5765	49.3288	112.162	37.6457	99.0075	55.4755	100.166	77.6243		1	100	28.0364	102.12
2	100	42.2655	46.7823	95.4873	33.9491	80.7151	53.8911		79.9454		2	100	63.6453	118.142
3	100	40.3958	52.9344	100.634	38.3931	98.9506	36.0219	103.011	78.3253		3	100	56.4067	109.061
4	100	26.3708	51.9107	111.446	24.64	95.0726	42.7294	93.0835	70.5602
AVG	100	36.1522	50.239	104.932	33.657	93.4364	47.0295	98.7535	76.6138		AVG	100	49.3628	109.774
STDEV	0	7.1037	2.75904	8.21356	6.31748	8.67857	9.27495	5.11225	4.15115		STDEV	0	18.8205	8.03489
	*gel 2 sample E1004A excluded because >10 Sd away
	lanes 1-15 left to right										lanes 1-15 left to right
Source Data for Figure 2c
lane#	4	5	6	7	8	9
E1	WT	F605A	F695A	F707A	FF-->AA	FFF-->AAA
1	21286.6	15306.4	16204.3	15347.6	6165.25	2897.81
2	21351.5	16102.9	15118.6	13207.7	5623.95	2694.98
3	13755.7	11043.1	10748.4	9892.25	3924.3	2038.45
	samples normalized to WT control on each gel
1	100	71.9065	76.1243	72.1	28.9631	13.6133
2	100	75.4179	70.8082	61.8585	26.3398	12.622
3	100	80.2806	78.1381	71.914	28.5286	14.819
AVG	100	75.8683	75.0236	68.6242	27.9438	13.6848
STDEV	1.00486e-14	4.20517	3.78693	5.86	1.406	1.10024
Source Data for Figure 2d
lane #	3	4	5	6	7	8	9	10	11	12	13	14	15
E1	WT	XX	WT	WT	WT	WT	WT	WT	DE-->RR	DE-->RR	DE-->AA	D1014R	E1016R
E2	WT	XX	R14E	R14A	R17E	R17A	RR-->AA	RR-->EE	RR-->EE	WT	WT	WT	WT
1	4014.98		1290.43	1644.67	1343.84	3570.52	873.577	247.192	2849.52	510.092	12695.3	7813.71	2770.86
2	9695.49		2729.28	4248.23	3075.57	7818.49	1096.23	404.263	4465.1	1361.38	9395.59	4147.23	5479.71
3	6487.71		1607.67	3820.35	3041.57	9152.02	1830.96	139.778	5305.49	671.335	9720	3018.69	5422.42
4	12177.3		2202.08	3525.4	2677.45	8967.8	1736.55	79.778	6354.15	980.234	10724	4674.2	6874.9
	samples normalized to WT control on each gel
1	100		32.1403	40.9633	33.4707	88.9298	21.7579	6.15674	70.9721	12.7047			69.013
2	100		28.15	43.8165	31.7216	80.6405	11.3066	4.1696	46.0534	14.0413	96.9068	42.7748	56.5181
3	100		24.7802	58.8859	46.882		28.222	2.1545	81.7775	10.3478	149.822	46.5294	83.5798
4	100		18.0835	28.9506	21.9872	73.6437	14.2605	0.655138	52.1803	8.04969	88.066	38.3845	56.4568
AVG	100		25.7885	43.1541	33.5154	81.0713	18.8868	3.28399	62.7458	11.2859	111.598	42.5629	66.3919
STDEV	1.16031e-14		5.95272	12.3081	10.2434	7.65218	7.62125	2.39608	16.5342	2.64314	33.3964	4.07654	12.8905
	*gel 1 DE-->AA and D1014R excluded due to techincal error
	*gel 3 R17A excluded from analysis because >7SD away from others
	lanes 1-15 from left to right

## Sheet: Figure 4
Figure 4 Source Data
Source Data for panel 4b
Ubc4						Ubc15
lane #	3	4	5	6		lane #	10	11	12	13
E2	WT	K4S	A11R	KA-->SR		E2	WT	K12A	K15A	KK-->AA
1	35759.3	15652.9	26150.9	35919.5		1	14722.7	1810.48	20800.7	108.778
2	32408.7	17111	31967.7	28638.9		2	14393	2303.96	21223.2	676.749
3	31316.1	17854.3	32291.2	29563.7		3	15617.9	2482.2	20508.2	862.335
4	25094.5	17562.1	16.121	27783.3		4	6221.65	1054.34	8875.19	648.678
	samples normalized to WT control on each gel
1	100	43.7729	73.1302	100.448		1	100	12.2972	141.283	0.738846
2	100	52.7978	98.6393	88.3679		2	100	16.0075	147.455	4.70193
3	100	57.0131	103.114	94.4042		3	100	15.8933	131.312	5.52145
4	100	69.9842		110.715		4	100	16.9462		10.4261
AVG	100	55.892	91.6278	98.4837		AVG	100	15.2861	140.017	5.34709
STDEV	8.20464e-15	10.8979	16.1748	9.52943		STDEV	8.20464e-15	2.04766	8.14567	3.97824
	*A11R sample 4 excluded due to technical error					*K15A sample 4 excluded due to technical error
	lanes 1-15 left to right

## Sheet: Figure 5
Source Data for Figure 5
Source Data for panel 5d
5 minute assay with minimal E3 fragment
lane#	4	6	8	10	12	14
	FL	Δdist	core	proxmut	proxdel	C93A
1	45688.4	2070.99	18.121	12.121	2280.06	52.364
2	21937.4	1436.82	83.536	6.121	1095.58	16.121
3	28647.6	1867.06	20.121	50.121	1197.75	26.121
4	24731.9	1970.53	45.536	34.536	2120.84	321.192
	samples normalized to WT control on each gel
1	100	4.53286	0.0396622	0.0265297	4.99046	0.114611
2	100	6.54965	0.380793	0.0279022	4.99411	0.0734865
3	100	6.51734	0.0702362	0.174957	4.18097	0.0911803
4	100	7.96756	0.184119	0.139642	8.57533	1.2987
AVG		6.39185	0.168703	0.0922576	5.68522	0.394494
STDEV		1.41178	0.154453	0.076477	1.96434	0.603037
60 minute assay without minimal E3 fragment
lane#	4	6	8	10	12	14
	FL	Δdist	core	proxmut	proxdel	C93A
1	17145.6	24192.2	537.556	484.192	46.657	90.95
2	23201.3	32549.9	442.142	40.121	18.121	45.536
3	23999	27647.8	541.021	23.536	8.121	73.778
4	20391.5	28000.4	869.92	599.92	8.121	137.849
	samples normalized to WT control on each gel
1	100	141.099	3.13525	2.82401	0.272123	0.530458
2	100	140.294	1.90568	0.172926	0.0781035	0.196265
3	100		2.25435	0.0980708	0.0338389	0.307421
4	100	137.314	4.2661	2.94202	0.0398255	0.676013
AVG		139.569	2.89034	1.50925	0.105973	0.427539
STDEV		1.99362	1.05305	1.5873	0.112489	0.216216
	*Δdist sample #3 excluded because >10SD away from other samples

## Sheet: Figure 6
Source Data for Figure 6
Source Data for panel 6c
5 minute assay with minimal E3 fragment
lane#	3	4	5	6	7	8	9	10	11	12	13	14
	WT	F46D	Y57D	V181D	V183D	V183A	O184D	L187D	Y190D	Y190A	C191D	YC-->AA
1	42916.7	950.092	1788.46	5058.15	572.435	12700	42.121	1243.51	89.95	162.95	846.849	46.121
2	24853	1239.75	650.263	1550.65	484.435	10771.7	204.778	6941.17	443.021	281.778	608.435	219.778
3	29367.1	451.607	1075.43	3697.1	843.849	9187.79	632.849	6276.1	430.192	504.192	609.021	218.95
4	17938	688.435	713.849	2226.72	502.021	9711.92	251.192	6152.56	227.95	140.95	641.607	56.121
	samples normalized to WT control on each gel
1	100	2.2138	4.16727	11.786	1.33383	29.5922	0.0981459		0.209592	0.379689	1.97324	0.107466
2	100	4.98832	2.61643		1.9492	43.3415	0.823955	27.9288	1.78256	1.13378	2.44813	0.88431
3	100	1.5378	3.66204	12.5893	2.87345	31.286	2.15496	21.3712	1.46488	1.71686	2.07382	0.745563
4	100	3.83786	3.97953	12.4134	2.79864	54.1415	1.40033	34.299	1.27077	0.785762	3.5768	0.312861
AVG		3.14444	3.60632	12.2629	2.23878	39.5903	1.11935	27.8664	1.18195	1.00402	2.518	0.51255
STDEV		1.56291	0.692084	0.422278	0.734633	11.4707	0.872078	6.46414	0.681702	0.566394	0.734847	0.363533
	*exclude L187D sample #1 due to technical error
	*exclude V181D sample #2 becase >10SD from others
	lanes 1-15 left to right
60 minute assay without minimal E3 fragment
lane#	3	4	5	6	7	8	9	10	11	12	13	14
	WT	F46D	Y57D	V181D	V183D	V183A	P184D	L187D	Y190D	Y190A	C191D	YC-->AA
1	16013.9	2567.96	4627.45	4835.4	3000.45	6113.41	2754.6	9801.55	2035.89	1898.06	3597.93	1981.06
2	16843.9	2522.55	4536.69	4143.47	3377.28	6892.07	2359.55	13264.1	2713.03	2990.62	3778.76	2989.55
3	26795.6	3070.79	6046.81	4897.59	2630.2	11046.7	1970.38	17710.5	3224.89	5247.57	6061.76	4120.67
4	23602.7	2817.72	4199.62	3587.01	3543.38	8441.77	2022.65	14742.1	2508.55	*	*	*
	samples normalized to WT control on each gel
1	100	16.0358	28.8964	30.1949	18.7365	38.1756	17.2013	61.2064	12.7132	11.8526	22.4675	12.3709
2	100	14.976	26.9337	24.5992	20.0504	40.9172	14.0083	78.7471	16.1069	17.7549	22.434	17.7485
3	100	11.4601	22.5664	18.2776	9.81581	41.2258	7.35336	66.095	12.0351	19.5837	22.6222	15.3782
4	100	11.9381	17.793	15.1975	15.0126	35.7662	8.56957	62.4592	10.6282
AVG		13.6025	24.0474	22.0673	15.9038	39.0212	11.7831	67.1269	12.8709	16.397	22.5079	15.1658
STDEV		2.24853	4.93809	6.68394	4.58535	2.5668	4.62808	8.01942	2.32555	4.04047	0.10042	2.6951
								*exclude last 3 samples of #4 replicate due to gel ripping
	lanes 1-15 left to right
single turnover assay with minimal E3 fragment
lane#	3	5	7	9	11	13	15
Donor Ub:	K48R	F45D K48R	K48R	A46D K48R	K48R	G47D K48R	K48R
Acceptor Ub:	WT	WT	F45D	WT	A46D	WT	G47D
1	24416.6	4625.49	3519.88	311.849	6229.05	58.192	935.163
2	26076.5	5327.39	4079.2	538.263	7343.99	442.678	2005.2
3	25612.2	5505.56	3585.54	456.678	8295.36	55.536	2015.96
4	23321.7	5358.97	3550.95	492.435	6581.7	149.778	2239.03
	samples normalized to WT control on each gel
1	100	18.944	14.4159	1.2772	25.5115	0.23833	3.83003
2	100	20.4298	15.6432	2.06417	28.1633	1.69761	7.6897
3	100	21.4958	13.9993	1.78305	32.3883	0.216834	7.8711
4	100	22.9785	15.226	2.11149	28.2214	0.642227	9.60066
AVG		20.9621	14.8211	1.80898	28.5711	0.698751	7.24787
STDEV		1.7036	0.748153	0.383013	2.84141	0.694058	2.4359

## Sheet: Figure 7
Source Data for Figure 7
Source Data for panel 7a
Source Data for panel 7b
Source data for panel 7d
Replicate #2
Replicate #3
Source Data collected from 3 replicates for panel 7d
			% Cells in G1 Phase			% Cells in G1 Phase
ShRNA	OE	Rep	Synchronized	AVG	STD	Released	AVG	STD
Ctrl	-	1	3.09	4.35333	2.18816	36.7	34.7333	3.40637
		2	6.88			30.8
		3	3.09			36.7
Cdc34	-	1	4.29	5.81667	2.64426	44.9	44.3667	0.92376
		2	8.87			43.3
		3	4.29			44.9
Cdc34	WT	1	3.14	4.85333	2.96758	32.3	31.7	1.03923
		2	8.28			30.5
		3	3.14			32.3
Cdc34	V183D	1	4.5	5.74	2.35864	44	43.4667	1.37961
		2	8.46			41.9
		3	4.26			44.5
Cdc34	YC-->DD	1	4.01	5.47	2.52879	41.5	41.8	0.519615
		2	8.39			42.4
		3	4.01			41.5
Cdc34	proxmut	1	4.26	6.06	2.91232	44.5	43.6	1.15326
		2	9.42			42.3
		3	4.5			44
Cdc34	C93A	1	4.4	6.05333	2.86366	43.7	43.4	0.519615
		2	9.36			42.8
		3	4.4			43.7

## Sheet: Supplementary Figure 1
Supplementary Figure 1 Source Data
Source Data for panel 1b
lane #	4	5	6	7	8	9	10	11	12	13
E2	FL	FL	Δdist	Δdist	core	core	XX	XX	XX	XX
ATP	-	+	-	+	-	+
1	12670.4	5085.61	12488.3	4251.05	8790.19	1864.6
2	15691.4	5934.1	16336.8	5394.23	6615.32	2025.55
3	10612.7	3377	8433.56	3064.5	5827.71	2094.01
	samples normalized to density of uncharged fragment, then normalized FL control
1		0.401377		0.340403		0.212123
2		0.378175		0.330188		0.306191
3		0.318205		0.363369		0.35932
1		100		84.8087		52.8487
2		100		87.3107		80.9652
3		100		114.193		112.921
AVG		100		95.4376		82.2449
STDEV		1.42109e-14		16.2911		30.0564
	lanes 1-15 left to right

## Sheet: Supplementary Figure 5
Source Data for Supplementary Figure 5
5 minute assay with minimal E3 fragment
lane#	5	7	9	11	13
	FL	Δdist	core	proxmut	proxdel
1	19723	716.678	304.849	4394.05	11066.1
2	20800	94.536	349.678	3375.71	7772.6
3	26450.1	1351.38			12851
4	21795.9	1010.82	671.87	4653.37	11054.5
1	100	3.63371	1.54565	22.2788	56.1074
2	100	0.454499	1.68114	16.2294	37.3682
3	100	5.10914			48.5859
4	100	4.63767	3.08256	21.3498	50.7181
AVG		3.45876	2.10312	19.9526	48.1949
STDEV		2.09522	0.850922	3.25775	7.8813
Ttest		2.81672e-06	2.51828e-05	0.000551646	0.00095079
	*gel 3 8-10 excluded b/c gel rip
60 minute assay without minimal E3 fragment
lane#	4	6	8	10	12
	FL	Δdist	core	proxmut	proxdel
1	19798.4	11855.5	10067.1	9287.02	17007.3
2	20184	4762.49	8983.33	9474.74	14197.5
3	20135.6	11450.9	10574.9	7652.91	14187.5
4	21088.2	11884.4	8551.67	7433.99	11015.7
1	100	59.8808	50.8477	46.9078	85.9022
2	100		44.5072	46.9419	70.3407
3	100	56.8689	52.5187		70.4598
4	100	56.3554	40.5519	35.2518	52.2363
AVG		57.7017	47.1064	43.0339	69.7347
STDEV		1.90457	5.568	6.73944	13.7656
	*gel 2 Δdist excluded b/c >10SD away from others
	*gel 3 proxmut excluded b/c gel smudge

## Sheet: Supplementary Figure 6
Source Data for Supplementary Figure 6
Source Data for panel 6e, left

## Sheet: Supplementary Figure 7
Source Data for Supplementary Figure 7
Source Data for panel 7a
Source Data for panel 7b
